# Supplementary material for: Hybrid Nano Flake-like Vanadium Diselenide Combined on Multi-Walled Carbon Nanotube as a Binder-Free Electrode for Sodium-Ion Batteries
Source: Materials (Basel). 2023 Feb 1;16(3):1253. doi: 10.3390/ma16031253 (PMC9920653; doi:10.3390/ma16031253)
Supplement: Supplementary file 1 [file materials-16-01253-s001.zip]

Archive with 1 entries (1 files):
- materials-2152636-supplementary.pdf
